# Supplementary material for: Gut microbiota in patients with prostate cancer: a systematic review and meta-analysis
Source: BMC Cancer. 2024 Feb 24;24:261. doi: 10.1186/s12885-024-12018-x (PMC10893726; doi:10.1186/s12885-024-12018-x)
Supplement: Supplementary file 3 — Supplementary Material 3. [file 12885_2024_12018_MOESM3_ESM.zip]

Archive with 9 entries (9 files):
- Additional file 3/Figure S14-15. Sensitivity analysis of relative abundance of GM in at phylum level.docx
- Additional file 3/Figure S16-31. Forest plot of relative abundance of GM in at class level.docx
- Additional file 3/Figure S32-34. Sensitivity analysis of relative abundance of GM in at class level.docx
- Additional file 3/Figure S35-42. Forest plot of relative abundance of GM in at order level.docx
- Additional file 3/Figure S43-45. Sensitivity analysis of relative abundance of GM in at order level.docx
- Additional file 3/Figure S46-58. Forest plot of relative abundance of GM in at family level.docx
- Additional file 3/Figure S5-13. Forest plot of relative abundance of GM in at phylum level.docx
- Additional file 3/Figure S59-60. Sensitivity analysis of relative abundance of GM in at family level.docx
- Additional file 3/Figure S61-67. Forest plot of relative abundance of GM in at genus level.docx
